# Supplementary material for: Availability of mobile phones for discharge follow-up of pediatric Emergency Department patients in western Kenya
Source: PeerJ. 2015 Mar 10;3:e790. doi: 10.7717/peerj.790 (PMC4358636; doi:10.7717/peerj.790)
Supplement: Supplemental Information 1 [file peerj-03-790-s001.xlsx]

## Sheet: Sheet1
Age	Gender	Attempt Success	Patient Status	Any Return Visit	Complications	Compliance with meds	Understand Diagnosis/Instructions	Comments
5 mo	M	no phone
3	F	1st attempt	better	no	no	yes	yes	happy with services
8 mo	F	1st attempt	better	no	no	yes	yes	child is doing well and was happy with the services
8 mo	F	1st attempt	better	no	no	yes	yes	child is doing well and was happy with the services
1 mo	F	3rd attempt	same	no	stomach ache	yes	yes	child shown great improvement
1	F	3rd attempt	better	no	no	yes	yes	child is well
6	M	1st attempt	better	no	no	yes	yes	child is well
2	F	1st attempt	better	no	no	yes	yes	cominng bac to the clinic on Thursday as per instruction by the clinician
4	M	1st attempt	better	no	no	yes	yes	says found the chrges at mtrh were high so she just bought meds from pharmacy
6 mo	M	admitted						child discharged after 3days and is doing well
3	M	no phone
3 mo	M	1st attempt	worse	no	constipation	yes	no	mother was told child had URTI but is still coughing after 7 days of meds
2 weeks	F	1st attempt	better	no	no	yes	yes	child shown great improvement almost finishing meds
6	F	1st attempt	better	no	no	yes	yes	child is well finishing meds
2	F	admitted						child was admitted for a week, discharged to amenity
4	M	1st attempt	better	no	no	yes	yes	child is doing well and was happy with the services
8 mo	M	admitted						child discharged the next day with great improvement
2	F	no phone
7 mo	F	Unable to reach						not able to reach the guardian
5 mo	M	1st attempt	better	no	no	yes	yes	child is doing well and was happy with the services
3	F	1st attempt	better	no	no	yes	yes	shown great improvement
6	M	1st attempt	better	no	no	yes	yes	child is doing well and was happy with the services
16 mo	M	Unable to reach						not able to reach the guardian
2 mo	F	1st attempt	better	no	no	yes	yes	was told to come back to the hospital after finishing meds
1 mo	M	Unable to reach						not able to reach the guardian
3	M	1st attempt	same	no	vomiting	yes	thinks so	planning of coming back to the hospital
3 mo	M	2nd attempt	better	no	no	yes	yes	child is still coughing
12	F	1st attempt	better	no	no	yes	yes	child is doing well and was happy with the services
6	F	1st attempt	better	no	no	yes	no	child is improving
4 mo	F	Unable to reach						not able to reach the guardian
2	M	1st attempt	same	no	no	yes	no	child has not improved went to another home clinic
3	F	1st attempt	better	no	no	yes	not sure	child is doing well and was happy with the services
5	F	2nd attempt	same	no	no	yes	no	was vommiting and couldn’t take meds
6 mo	F	1st attempt	better	no	no	yes	yes	child is well and finished meds
8 mo	F	1st attempt	better	no	no	yes	yes	child is well almost finishing his meds
11 mo	M	2nd attempt	worse	no	fever	yes	not sure	child has gotten worse
4	M	Unable to reach						not able to reach the guardian
3 mo	M	no phone
9 mo	M	1st attempt	better	no	no	yes	yes	child has improved almost finishing meds
4	M	1st attempt	better	no	no	yes	yes	child has improved almost finishing meds
11 mo	F	Unable to reach						not able to reach the guardian
11	F	2nd attempt	better	no	no	yes	yes	cominng bac to the clinic after 14days as per instruction by the clinician
2 weeks	F	2nd attempt	better	no	no	yes	yes	still has little pain but has greatly improved
3	F	Unable to reach						not able to reach the guardian
7	M	no phone
3	F	2nd attempt	better	no	no	yes	yes	got bcg vaccination now child is doing well
6	M	Unable to reach
2 mo	F	2nd attempt	better	no	no	yes	yes	child is well
2	F	2nd attempt	better	no	no	yes	yes	child is well
8 mo	M	Unable to reach						not able to reach guardian
7	M	no phone
13	F	2nd attempt	better	no	no	yes	yes	child has greatly improved
8	M	Unable to reach
4	M	1st attempt	better	no	no	yes	no	child is doing well
3 mo	F	Unable to reach						not able to reach guardian
5 mo	M	1st attempt	better	no	no	yes	no	child is doing well
6 mo	M	Unable to reach						not able to reach guardian
3	F	Unable to reach						not able to reach guardian
10 mo	F	Unable to reach						not able to reach guardian
12	M	1st attempt	better	no	no	yes	yes	child shown great improvement
4 mo	M	admitted
2 weeks	M	1st attempt	better	no	no	yes	yes	child is doing well
7 mo	M	Unable to reach						not able to reach guardian
3	M	1st attempt	better	no	no	yes	no	child is doing well
8	M	1st attempt	better	yes	no	yes	yes	child had a fracture returned for review but now is doing well
1	M	1st attempt	same	no	no	yes	yes	child has not shown any improvement and finished meds
8 mo	M	Unable to reach						not able to reach guardian
13	M	2nd attempt	better	no	no	yes	yes	coming back to the clinic on the 26th
11 mo	M	Unable to reach						not able to reach guardian
9 mo	M	Unable to reach						not able to reach guardian
6	F	Unable to reach						not able to reach guardian
3	F	Unable to reach						not able to reach guardian
4	M	Unable to reach						not able to reach guardian
6	F	2nd attempt	better	no	no	yes	yes	child is doing well
2	M	1st attempt	better	no	no	yes	yes	child is doing welld condition
6 mo	F	1st attempt	better	no	no	yes	yes	shown great improvement and finished meds
6	M	2nd attempt	better	yes	no	yes	yes	child is well and has finished his meds
9	M	Unable to reach						not able to reach guardian
8 mo	M	no phone
4	M	admitted						discarged after 5days in a good condition
10	M	1st attempt	same	no	no	yes	yes	advised mother to return the child today
9 mo	F	1st attempt	better	no	no	yes	yes	child is doing well
1	M	2nd attempt	better	no	no	yes	yes	child is doing well
8	M	2nd attempt	better	yes	no	yes	yes	almost finishing his meds came back to the hospital because of the fever
4	M	Unable to reach						not able to reach guardian
7 mo	F	Unable to reach						not able to reach guardian
8 mo	M	Unable to reach						not able to reach guardian
1	M	Unable to reach						not able to reach guardian
7	M	1st attempt	same	no	diarrhoea	yes	yes	child didn’t improve and now has diarrhoea
2	M	Unable to reach						not able to reach guardian
5	F	1st attempt	better	no	no	yes	no	child is doing well
11 mo	M	1st attempt	better	no	no	yes	yes	child is doing well
5 mo	M	1st attempt	better	no	no	yes	yes	child is doing well
3	M	2nd attempt	better	yes	no	yes	yes	child is doing well
4	M	no phone
11 mo	F	2nd attempt	better	yes	no	yes	yes	child is doing well
3	M	2nd attempt	better	no	no	yes	yes	child is doing well
6	M	Unable to reach						not able to reach guardian
2 mo	M	2nd attempt	better	no	no	yes	yes	child is doing well
9	F	2nd attempt	better	no	no	yes	yes	child is doing well
4 mo	M	2nd attempt	better	no	no	yes	yes	child is still fitting, told to return
9 mo	M	Unable to reach						not able to reach guardian
1	M	no phone
4	F	2nd attempt	better	no	no	yes	yes	child is doing well
6	M	Unable to reach						not able to reach guardian
7	F	2nd attempt	better	no	no	yes	yes	child is doing well
3	F	1st attempt	better	no	no	yes	somehow	child is doing well
7 mo	F	Unable to reach						not able to reach guardian
11	F	1st attempt	better	yes	no	yes	yes	child is doing well
3 mo	F	Unable to reach						not able to reach guardian
9	F	Unable to reach						not able to reach guardian
5	F	admitted						parents took their child to a private hospital after 2days of admission
9	F	Unable to reach						not able to reach guardian
1	F	Unable to reach						not able to reach guardian
2	M	no phone
13	M	2nd attempt	better	no	no	yes	yes	child is doing well
11	F	1st attempt	better	no	no	yes	yes	child is doing well
2	M	1st attempt	better	yes	no	yes	yes	child went home and got worse brought back and was admitted
5 mo	M	1st attempt	better	yes	no	yes	yes	child is doing well
1 week	M	1st attempt	better	yes	no	yes	yes	child is doing well
7 mo	F	1st attempt	better	no	no	yes	yes	child is doing well
6	M	1st attempt	better	no	no	yes	yes	child is doing well
1	M	no phone
4	M	2nd attempt	better	no	no	yes	yes	child is doing well
6	M	no phone
11 mo	M	Unable to reach						not able to reach guardian
8 mo	F	Unable to reach						not able to reach guardian
4 mo	F	1st attempt	better	no	no	yes	yes	child is doing well
1	F	admitted	same	yes	no	no	no	child is doing well, parent stopped med said they made child worse
6	F	1st attempt	better	no	no	yes	yes	child is well
2	F	2nd attempt	same	no	no	yes	yes	child is well, went back to private hospital
4	M	1st attempt	better	yes	no	yes	yes	child is doing well
8 mo	M	admitted
6	M	1st attempt	better	no	no	yes	yes	child is doing well
9	M	1st attempt	better	no	no	yes	yes	child is doing well
4 mo	F	1st attempt	better	no	no	yes	yes	child is doing well
7	F	no phone
10	F	Unable to reach						not able to reach guardian
3 days	M	1st attempt	better	no	no	yes	yes	child is doing well
8 mo	M	1st attempt	better	no	no	yes	yes	child is doing well
3 mo	F	1st attempt	better	no	no	yes	yes	child is doing well
1	M	2nd attempt	worse	yes	unconciosness	no	no	came back for admission still in the ward
9	F	1st attempt	better	yes	no	yes	yes	child is doing well
4	F	2nd attempt	better	no	no	yes	yes	child is doing well
3	F	admitted						child succumed to illness the same day of admission
10 mo	M	no phone
3 weeks	M	1st attempt	better	no	no	yes	yes	child is doing well
7	M	1st attempt	better	no	no	yes	no sure	child is doing well
7	F	1st attempt	better	no	no	yes	yes	child is well
9 mo	M	1st attempt	better	no	no	yes	yes	child is doing well
5 mo	F	2nd attempt	same	no	no	yes	yes	child is well
1	F	1st attempt	better	no	no	yes	no	child is well
8	F	1st attempt	better	no	no	yes	yes	child is well
3	M	Unable to reach						not able to reach guardian
2	F	Unable to reach						not able to reach guardian
6	M	2nd attempt	better	no	no	yes	yes	child is well
4 mo	M	Unable to reach
10	F	no phone
1	F	1st attempt	better	no	no	yes	yes	child is doing well almost finishing meds
2	F	1st attempt	better	no	no	yes	no	child is well but still coughing
5	M	1st attempt	better	no	no	yes	no	child is well
4	M	1st attempt	better	no	no	yes	yes	child is well
2 mo	M	2nd attempt	better	no	no	yes	yes	child is doing well almost finishing meds
10 mo	F	1st attempt	better	no	no	yes	yes	child is well
3 weeks	F	2nd attempt	better	no	no	yes	yes	child is well
1	M	2nd attempt	better	no	no	yes	not sure	child shown improvement
6	M	Unable to reach						not able to reach guardian
3	M	Unable to reach						not able to reach guardian
10	F	no phone
8	M	Unable to reach						not able to reach guardian
8 mo	M	1st attempt	better	no	no	yes	yes	child is doing well
9 mo	M	1st attempt	better	no	no	yes	yes	child is doing well
2 mo	F	2nd attemp	better	no	no	yes	yes	child is doing well
1	M	1st attempt	better	no	no	yes	yes	child is doing well
3	M	1st attempt	better	no	no	yes	yes	child is doing well
4	F	1st attempt	better	no	no	yes	no	child is doing well but stopped taking meds
10	M	no phone
6 mo	F	1st attempt	better	no	no	yes	yes	child is well
11 mo	M	1st attempt	better	no	no	no	no	child is doing well
7	M	1st attempt	better	no	no	no	no	child stopped taking meds as soon as he got better
3	F	1st attempt	better	no	no	yes	yes	child is doing well
6	M	1st attempt	better	no	no	yes	yes	child not eating well
2	F	admitted
10 mo	M	2nd attempt	better	no	no	yes	yes	child is well
1	F	1st attempt	better	no	no	yes	yes	child is well
9	M	Unable to reach						not able to reach guardian
3	M	no phone
2 mo	F	1st attempt	better	no	no	yes	yes	child is doing well
8	M	1st attempt	better	no	no	yes	yes	child is doing well
9 mo	M	1st attempt	better	no	no	yes	no	child is doing well
7	M	1st attempt	better	no	no	yes	no	child is doing well
3	F	2nd attempt	better	no	no	yes	yes	child is doing well
2	F	1st attempt	better	no	no	yes	yes	child is well and almost finishing meds
14	M	1st attempt	better	no	no	yes	yes	child is well
6 mo	M	1st attempt	better	no	no	yes	yes	child is well
1	M	1st attempt	better	no	no	yes	no	child is well
2 mo	M	1st attempt	better	no	no	yes	yes	child is doing well
5	F	Unable to reach						not able to reach guardian
4	M	Unable to reach						not able to reach guardian
9	F	2nd attempt	better	no	no	yes	yes	child is well
9 mo	F	2nd attempt	better	no	no	yes	yes	child is well
2	M	1st attempt	better	no	no	yes	yes	child is well
4	M	1st attempt	better	no	no	yes	yes	child is well
10	M	1st attempt	better	no	no	yes	yes	child is well
2 mo	M	1st attempt	better	no	no	yes	yes	child is well
5 mo	M	1st attempt	better	no	no	yes	yes	child is well
14	M	admitted						still at the ward gotten worse
8	F	1st attempt	better	no	no	yes	yes	child is doing well
6	F	1st attempt	better	no	no	yes	yes	child is doing well
4	F	1st attempt	better	no	no	yes	yes	child is doing well
3 week	F	2nd attempt	better	no	no	yes	yes	child is doing well
6	F	1st attempt	better	no	no	yes	yes	child is doing well
1	M	2nd attempt	better	no	no	yes	yes	child is doing well
4 mo	F	1st attempt	better	no	no	yes	yes	child is doing well
2	M	admitted						minimal improvement still at the ward
9	F	1st attempt	better	no	no	yes	yes	child is doing well almost finishing meds
5 mo	F	1st attempt	better	no	no	yes	yes	child is well
3	M	1st attempt	better	no	no	yes	yes	child shown great improvement
4	M	1st attempt	better	no	no	yes	yes	child is well
5	M	2nd attempt	better	no	no	yes	no	child is well
6	F	1st attempt	better	no	no	yes	yes	child is doing well almost finishing meds
6 mo	F	1st attempt	better	no	no	yes	yes	child is doing well
3	F	1st attempt	better	no	no	yes	yes	child is doing well
8	M	1st attempt	better	no	no	yes	yes	child is well
8	M	2nd attempt	better	no	no	yes	yes	child is well
5	F	2nd attempt	same	yes	no	yes	no	child hasn’t shown any improvement
4	F	Unable to reach						not able to reach guardian
2 mo	F	Unable to reach						not able to reach guardian
4 mo	M	Unable to reach						not able to reach guardian
5	M	no phone
1	M	1st attempt	better	no	no	yes	yes	child is doing well
8 mo	F	1st attempt	better	no	no	yes	yes	child is doing well
6 mo	F	1st attempt	better	no	no	yes	yes	child is doing well
8	F	1st attempt	better	no	no	yes	yes	child is doing well
10 mo	M	1st attempt	better	no	no	yes	yes	child is doing well
2	F	2nd attempt	better	no	no	yes	yes	child is doing well
6	F	2nd attempt	better	no	no	yes	yes	child is doing well
1	F	1st attempt	better	no	no	yes	yes	child is doing well
3	F	no phone
4	F	1st attempt	better	no	no	yes	yes	child is doing well
8 mo	F	Unable to reach						not able to reach guardian
5 mo	F	Unable to reach						not able to reach guardian
9	M	1st attempt	better	no	no	yes	yes	child is doing well
7	F	2nd attempt	same	yes	no	yes	yes	returned and was admitted
1	M	no phone
6	M	1st attempt	better	no	no	yes	yes	child is doing well
7 mo	M	1st attempt	better	no	no	yes	yes	child is doing well
2	F	1st attempt	better	no	no	yes	yes	child is doing well
9 mo	F	2nd attempt	better	no	no	yes	yes	child is doing well
3	F	2nd attempt	better	no	no	yes	yes	child is doing well
2	M	1st attempt	better	no	no	yes	yes	child is doing well
11	F	1st attempt	better	no	no	yes	yes	child is doing well
6	M	2nd attempt	better	no	no	yes	yes	child is doing well
1	M	1st attempt	better	no	no	yes	yes	child is doing well
2	F	Unable to reach						not able to reach guardian
5	F	no phone
3	M	2nd attempt	worse	yes	bleeding	yes	no	returned and was admitted
4 mo	M	1st attempt	better	no	no	yes	yes	child is doing well
11	M	1st attempt	better	better	bleeding	yes	yes	child is doing well
3 mo	M	1st attempt	better	no	no	yes	yes	child is doing well
12	M	1st attempt	better	no	no	yes	yes	child to be reviewed on 17th march
3 mo	F	1st attempt	improved	no	rashes	yes	yes	advised to return to the hospital after 10days
10	M	1st attempt	better	no	no	yes	not given any meds	child to be returned for follow up visits
9	M	Unable to reach						not able to reach guardian
7	F	1st attempt	better	no	no	yes	yes	child is doing well. Guardian happy with services offered
1	F	Unable to reach						not able to reach guardian
9	M	1st attempt	better	no	no	yes	yes	child is doing well
3	F	1st attempt	better	no	no	no	yes	child is doing well
4	F	Unable to reach						not able to reach guardian
12	M	1st attempt	still sick	no	handswollen	yes	yes	advised to return to the hospital after 10days
8 mo	F	1st attempt	same	no	skin ulcers	yes	yes	advised to return to the hospital after 10days
1	M	1st attempt	still sick	no	skin ulcers	yes	yes	advised to return to the hospital after 10days
2 weeks	F	1st attempt	better	no	no	no meds given	yes	child is doing well
11 mo	F	admitted
7	M	1st attempt	still sick	no	dizziness	yes	yes	child still sick
2 mo	F	no phone
1	F	2nd attempt	better	no	no	yes	yes	child is doing well
6	F	1st attempt	better	no	no	yes	yes	child is doing well
2	M	1st attempt	better	no	no	yes	yes	child shown some improvement
4 mo	F	1st attempt	better	no	no	yes	yes	child is doing well
3	F	2nd attempt	better	yes	no	yes	yes	child starting to improve
6	F	2nd attempt	better	yes	no	yes	yes	improving
5	M	1st attempt	better	no	no	yes	yes	child is doing well
2	M	1st attempt	better	no	no	yes	yes	child is well parents happy with services
8 mo	M	Unable to reach						couldn’t reach guardian
7 mo	F	admitted
2	M	Unable to reach
1	M	1st attempt	better	no	no	yes	yes	child has greatly improved
6	F	Unable to reach						couldn’t reach guardian
3	F	Unable to reach						couldn’t reach guardian
3	F	1st attempt	better	no	no	yes	no	child is doing well almost finishing meds
8	M	1st attempt	better	no	no	yes	yes	child is doing well almost finishing meds
11 mo	M	2nd attempt	same	no	no	yes	no	child has not shown any improvement
3 mo	F	admitted
4 days	F	1st attempt	better	yes	no	yes	yes	was told to come back after two days for review
7	F	1st attempt	better	no	no	yes	yes	child is doing well
13	F	3rd attempt	better	no	no	yes	yes	shown great improvement
6	F	no phone
3	M	no phone
1	M	1st attempt	still sick	yes	diarrhoea	no	no	child was vomiting couldn’t take meds came back for admission
10 mo	M	no phone
4	M	1st attempt	better	no	no	yes	yes	child is doing well
4	M	2nd attempt	better	no	no	yes	yes	child shown great improvement
8	F	1st attempt	better	no	no	yes	yes	child is doing well
2	F	1st attempt	same	no	no	yes	yes	child is doing well
9 mo	F	1st attempt	better	yes	no	yes	no	came back to finish im med
3	M	3rd attempt	better	no	no	yes	yes	child shown great improvement
8 mo	M	2nd attempt	still sick	no	no	yes	not sure	parents plans to come back if child is still sick after finishing meds
6	F	no phone
1 week	F	admitted
3	M	1st attempt	better	no	no	yes	yes	child is doing well
7	F	1st attempt	better	no	no	yes	yes	child shown great improvement
7	F	3rd attempt	better	no	no	yes	yes	child is doing well
1	F	1st attempt	better	no	no	yes	yes	child is doing well
10	M	admitted
2	F	Unable to reach						not able to reach guardian
6 mo	M	no phone
4 mo	F	2nd attempt	better	no	no	yes	no	child shown great improvement
3	F	1st attempt	same	no	no	yes	yes	child not shown no improvement but still on meds
9	F	1st attempt	better	no	no	yes	yes	child is doing well
4	M	1st attempt	better	no	no	yes	yes	child is doing well
8	M	no phone
5 mo	M	2nd attempt	better	no	no	yes	yes	child shown great improvement
1 week	M	1st attempt	better	no	no	yes	yes	child is doing well
2 mo	M	1st attempt	better	no	no	yes	yes	child is doing well
1	F	3rd attempt	still sick	yes	convulsions	yes	yes	came back for admission
2	F	1st attempt	better	no	no	yes	yes	child is doing well
4 mo	M	no phone
7	F	1st attempt	better	no	no	yes	yes	child is doing well
5	M	1st attempt	better	no	no	yes	yes	child shown great improvement
4	F	no phone
1	M	1st attempt	better	no	no	yes	yes	child is doing well
10	M	2nd attempt	same	no	no	yes	not sure	shown some improvement
6	F	1st attempt	better	no	no	yes	yes	child is doing welll
10 mo	M	3rd attempt	better	no	no	yes	yes	child is doing well
8 mo	F	1st attempt	better	no	rashes	yes	yes	child is doing well
7	M	1st attempt	better	no	no	yes	yes	child is doing well
1	F	admitted
6	M	admitted
10	M	1st attempt	better	no	no	yes	yes	child is doing well, given return day after 10 days
5 mo	M	admitted
6	M	1st attempt	better	yes	convulsion	yes	yes	child is doing well came back and the dosage of his meds was increased
1	F	1st attempt	better	no	no	yes	yes	child is doing well
4	F	Unable to reach						couldn’t reach guardian
3	M	1st attempt	better	no	no	no	yes	child didn’t finish meds but is doing well
7	M	2nd attempt	better	no	no	yes	yes	child is doing well
9	M	admitted
10 mo	F	1st attempt	better	no	no	yes	yes	child is doing well
1	M	1st attempt	better	no	no	yes	yes	child is doing well
8	M	no phone
14	M	Unable to reach						couldn’t reach guardian
2	M	no phone
3 weeks	F	1st attempt	better	no	no	yes	yes	child is doing well
6	F	1st attempt	better	no	no	yes	yes	child shown great improvement
8 mo	F	1st attempt	better	no	no	yes	yes	child is doing well
6	M	admitted
3	F	no phone
5	F	2nd attempt	same	no	no	yes	no	came back for admission
1	M	1st attempt	better	no	no	no	yes	didn’t finish meds but is doing well
7	M	1st attempt	better	yes	no	yes	yes	had fracture came back for review
4 mo	F	no phone
1	M	no phone
4	F	admitted
3 mo	M	2nd attempt	better	no	no	yes	yes	child is doing well
7	F	1st attempt	better	no	no	yes	yes	child is doing well
3	M	1st attempt	better	no	no	yes	yes	child is doing well
12	F	admitted
1	F	1st attempt	better	no	no	yes	yes	child is doing well
6	M	3rd attempt	better	no	no	yes	yes	child is doing well
11 mo	M	1st attempt	same	no	no	yes	yes	child is still sick but hasn’t finished his meds
2	F	1st attempt	better	no	no	yes	yes	child is doing well
3	M	1st attempt	better	no	no	yes	yes	child is doing well
6 days	M	admitted
10 mo	M	2nd attempt	better	no	no	yes	yes	child is doing well
8 mo	F	no phone
3	M	Unable to reach						not able to reach guardian
7	M	1st attempt	better	no	no	yes	yes	child is doing well
1	F	no phone
9	F	no phone
5	M	no phone
6	M	1st attempt	same	yes	no	yes	yes	came back and was given more meds
9 mo	M	3rd attempt	same	no	no	yes	yes	parent plans to come back if still the same after finishing meds
1	M	1st attempt	better	no	no	yes	yes	child is doing well
7 mo	M	no phone
3	M	1st attempt	better	no	no	yes	yes	child is doing well
2	M	no phone
7	F	2nd attempt	better	no	no	yes	yes	child is still coughing but is doing well
1	M	1st attempt	better	no	no	yes	yes	child is doing well
6	M	3rd attempt	worse	yes	DIB	yes	no	came back for admission
4	F	1st attempt	better	no	no	yes	yes	child is doing well
3 weeks	M	1st attempt	better	no	no	yes	yes	child is doing well
4	M	1st attempt	better	no	no	yes	yes	child is doing well
6	M	no phone
3	M	2nd attempt	better	yes	no	no	yes	went back to private hospital and was given other meds
4	M	1st attempt	better	no	no	yes	yes	child is doing well
11 mo	M	1st attempt	better	no	no	yes	yes	child is doing well
6	M	Unable to reach	better	no	no	yes	yes	not able to reach guardian
3 mo	F	1st attempt	better	no	no	no	not sure	child didn’t finish meds but is doing well
2	M	1st attempt	better	no	no	yes	yes	child is doing well
7	M	1st attempt	better	no	no	yes	yes	child is doing well
5	M	1st attempt	better	no	no	yes	yes	child is doing well
1	F	1st attempt	same	yes	no	yes	yes	came back for review
4 mo	M	3rd attempt	better	no	no	yes	yes	child is doing well
9 mo	M	1st attempt	better	no	no	yes	yes	child is doing well
3	M	2nd attempt	still sick	yes	no	yes	not sure	went back to private hospital and was given other meds
10 mo	F	1st attempt	better	no	no	yes	yes	child is doing well
3	M	1st attempt	better	no	no	yes	yes	child is doing well
8 mo	M	1st attempt	better	no	no	yes	yes	child is doing well
8 mo	F	Unable to reach	better	no	no	yes	yes	not able to reach guardian
6	M	1st attempt	same	yes	no	no	yes	planning to come back after meds if the child doesn’t improve
1	F	1st attempt	same	no	no	yes	yes	child not shown any improvement and almost finishing meds
3	M	1st attempt	better	no	no	yes	yes	child is doing well
5	F	1st attempt	better	no	no	yes	yes	child is doing well
7	F	2nd attempt	better	yes	no	yes	yes	child came back for admission now is doing well
10 mo	F	1st attempt	better	no	no	yes	yes	child is doing well
5 mo	M	1st attempt	better	no	no	yes	not sure	child shown great improvemet
9	M	1st attempt	better	no	no	yes	yes	child is doing well
6	M	1st attempt	better	no	no	yes	yes	child is doing well
1	F	no phone
2 weeks	M	Unable to reach						not able to reach guardian
4 mo	M	3rd attempt	better	yes	dizziness	yes	yes	child is doing well
4	F	Unable to reach						not able to reach guardian
2	M	1st attempt	worse	yes	convulsions	no	not sure	child succumed to illness
6	F	2nd attempt	better	no	no	yes	yes	child is doing well
10 mo	M	1st attempt	better	no	no	yes	yes	child is doing well
3 mo	M	1st attempt	better	no	no	yes	yes	child shown great improvemet
1	M	1st attempt	better	yes	no	no	yes	went back to private hospital and was given other meds
2	F	Unable to reach						not able to reach guardian
1	F	1st attempt	better	no	no	yes	yes	child is doing well
6	M	1st attempt	better	no	Vomiting	no	yes	child didn’t finish meds but is doing well
7	F	Unable to reach						not able to reach guardian
10	M	2nd attempt	better	no	no	yes	yes	child is doing well
4 mo	F	1st attempt	better	no	no	yes	yes	child is doing well
8 mo	M	1st attempt	better	no	no	yes	yes	child is doing well
7	F	3rd attempt	better	no	no	yes	yes	child is doing well
1	F	1st attempt	better	no	no	yes	not sure	child is doing well
4	F	1st attempt	better	no	no	yes	yes	child shown great improvemet
3	F	no phone
8	M	1st attempt	same	no	no	yes	yes	no improvement so far planning to go to private hospital
1	M	2nd attempt	better	no	no	yes	yes	child is doing well
8	M	1st attempt	better	no	no	yes	yes	child is doing well
1	M	1st attempt	better	no	no	yes	yes	child is doing well
11 mo	M	no phone
3	F	no phone
11	M	3rd attempt	better	no	no	yes	yes	child is doing well
1	M	1st attempt	still sick	no	no	yes	yes	planning to come back after meds if the child doesn’t improve
3	F	1st attempt	better	no	no	yes	yes	child is doing well
2	F	1st attempt	better	no	no	yes	yes	child is doing well
7	F	1st attempt	better	no	no	yes	yes	child is doing well
1	M	Unable to reach						not able to reach guardian
7	F	1st attempt	better	no	no	yes	yes	child is doing well
6 mo	M	2nd attempt	still sick	yes	no	yes	yes	came back and was admitted
9 mo	F	no phone
8	F	1st attempt	better	no	no	yes	yes	coming back to clinic after 14days
6	F	no phone
1	M	no phone
6	F	1st attempt	better	no	no	yes	yes	child is doing well
4	M	1st attempt	better	no	no	yes	yes	child is doing well
5	M	1st attempt	better	no	no	yes	yes	child shown great improvemet
5	M	2nd attempt	better	no	no	yes	yes	child is doing well
8	M	Unable to reach						not able to reach guardian
3 mo	M	Unable to reach						not able to reach guardian
5 mo	M	1st attempt	better	no	no	yes	yes	child is doing well
7	M	1st attempt	better	no	no	yes	yes	child is doing well
1	F	2nd attempt	same	yes	no	yes	not sure	went back to private hospital
4	F	1st attempt	better	no	no	yes	yes	child is doing well
3	M	1st attempt	better	no	no	yes	yes	child is doing well
6	F	1st attempt	better	no	no	yes	yes	child is doing well
3 weeks	F	admitted
9	F	no phone
10 mo	M	1st attempt	better	no	rashes	no	not sure	didn’t finish meds but is doing well
1	M	2nd attempt	better	no	no	yes	yes	child is doing well
7	M	2nd attempt	better	no	no	yes	not sure	child is doing well
3	F	no phone
2	M	1st attempt	better	no	no	yes	yes	child is doing well
8	M	1st attempt	better	no	no	yes	yes	child is doing well
1	F	2nd attempt	better	no	no	yes	yes	child shown great improvemet
6	F	1st attempt	better	yes	coughing	yes	yes	came back after two days and was given more meds now is better
6	F	Unable to reach						not able to reach guardian
12	M	Unable to reach						not able to reach guardian
8	M	1st attempt	better	no				child is well coming back to clinic after 14days
10 mo	F	1st attempt	better	no	no	yes	yes	child is doing well
1	M	2nd attempt	better	no	no	yes	yes	child is doing well
2 mo	M	2nd attempt	better	no	no	yes	yes	child is doing well
2	M	no phone
2	F	3rd attempt	better	no	no	yes	yes	child is doing well
4	M	2nd attempt	better	no	no	yes	yes	child is doing well
5	M	1st attempt	better	no	no	yes	yes	child is doing well
13	M	1st attempt	better	no	no	yes	yes	child is doing well
1	M	admitted
7 mo	F	1st attempt	better	no		yes	yes	child is doing well
6 mo	M	no phone
12	M	no phone
1	F	no phone
5	M	1st attempt	better	no	no	yes	yes	child is doing well
3	F	admitted
3	M	1st attempt	better	yes	no	yes	yes	was told to come back the next day for review
6	F	2nd attempt	better	no	no	yes	yes	child is doing well
1	F	1st attempt	better	no	no	yes	yes	child is doing well
7	M	3rd attempt	same	no	no	yes	yes	planning to come back after meds if the child doesn’t improve
4 mo	M	1st attempt	better	no	no	yes	not sure	child is doing well
2	M	Unable to reach						not able to reach guardian
6	F	2nd attempt	better	no	no	yes	yes	child is doing well
2 mo	M	1st attempt	better	yes	no	yes	yes	child is doing well
1	F	1st attempt	better	no	no	yes	yes	child is doing well
6	F	1st attempt	better	no	no	yes	yes	child is doing well
4	F	no phone
8	M	2nd attempt	same	yes	no	no	not sure	came back for admission
7	F	3rd attempt	better	no	no	yes	not sure	child is doing well
11	F	2nd attempt	better	no	no	no	yes	child is well but didn’t finish meds
3 mo	F	1st attempt	better	no	no	yes	yes	child is doing well
1	M	1st attempt	better	no	no	yes	yes	child is doing well
4	F	Unable to reach						not able to reach guardian
1	F	admitted
3	F	2nd attempt	better	no	no	yes	yes	child is doing well
10	F	1st attempt	better	no	no	yes	yes	child is doing well
8	F	admitted
8	M	no phone
2 mo	F	1st attempt	better	no	no	yes	yes	child is coming back today
7	F	1st attempt	better	no	no	yes	yes	child shown great improvement
6	F	1st attempt	better	no	no	yes	yes	child is doing well
2 weeks	F	no phone
2	M	1st attempt	better	no	no	yes	yes	child is improving
4	M	1st attempt	better	no	no	yes	yes	child is doing well
6	M	2nd attempt	better	no	no	yes	yes	child is doing well
1	M	3rd attempt	better	no	no	yes	no	child is doing well
1	F	Unable to reach						couldn’t reach guardian
9	F	1st attempt	better	no	no	yes	yes	child is doing well
9 mo	M	1st attempt	better	no	no	yes	yes	child shown great improvement
3 mo	F	2nd attempt	better	yes	no	yes	yes	came back to finish IV med
8	F	Unable to reach						couldn’t reach guardian
6	F	1st attempt	same	yes	no	yes	yes	child ot improving eve after return
4 mo	M	1st attempt	better	no	no	yes	yes	child is doing well
2	M	2nd attempt	better	no	no	yes	yes	child is doing well
4	F	2nd attempt	better	no	no	yes	yes	child is doing well
5	F	Unable to reach						couldn’t reach guardian
2	F	no phone
3 weeks	F	3rd attempt	better	no	no	yes	yes	child is doing well
10 mo	M	1st attempt	better	no	no	yes	no	child is doing well
9	M	1st attempt	better	no	no	yes	yes	child is doing well
1	F	no phone
11 mo	F	Unable to reach						coudt reach guardian
2	F	3rd attempt	better	no	itching	yes	yes	child still itching almost finishing meds
1	F	Unable to reach						not able to reach guardian
9	M	1st attempt	better	yes	no	yes	yes	child came back and ow is doing well
3	F	1st attempt	better	no	no	yes	yes	child is doing well
2	M	1st attempt	better	no	no	yes	yes	child is doing well
1	M	Unable to reach						not able to reach guardian
6	M	2nd attempt	better	no	no	yes	yes	child is doing well
2 mo	M	no phone
8	M	1st attempt	better	no	no	yes	yes	scheduled for surgery on 8th april
9	M	Unable to reach						not able to reach guardian
11	F	3rd attempt	better	no	no	yes	yes	child is improving
5	F	Unable to reach						not able to reach guardian
6	F	2nd attempt	better	no	no	yes	yes	child is doing well
10 mo	F	2nd attempt	better	no	no	yes	no	child is doing well
8	M	1st attempt	better	no	no	yes	yes	child is doing well
6 mo	F	2nd attempt	better	no	no	yes	yes	child is doing well
2	F	2nd attempt	better	no	no	yes	yes	child is doing well
3 weeks	M	1st attempt	better	yes	no	yes	no	child is well after change of medications
1	M	Unable to reach						not able to reach guardian
5	F	3rd attempt	better	yes	no	yes	yes	came back for admission and was discharged
6	M	1st attempt	better	no	no	yes	yes	child is doing well
8	F	1st attempt	better	no	rashes	yes	yes	child is doing well
7	F	1st attempt	same	no	no	yes	yes	child not shown any improvement
5 mo	M	3rd attempt	better	no	no	yes	yes	child is doing well
1	F	1st attempt	better	no	no	yes	yes	child is doing well
3	M	admitted
6 mo	F	no phone
1	M	1st attempt	better	no	no	yes	yes	child is doing well
9	F	2nd attempt	better	no	no	yes	yes	child is doing well
2	F	1st attempt	better	no	no	yes	yes	child shown some improvement
6	F	3rd attempt	worse	yes	no	yes	no	came back for admission
1	F	2nd attempt	better	yes	no	yes	yes	went back to private hospital
1	F	1st attempt	better	no	no	yes	yes	child is doing well
8 mo	F	no phone
8	M	1st attempt	better	no	no	yes	yes	child is doing well
7	F	1st attempt	better	no	no	yes	yes	child is doing well
3 days	F	admitted
10 mo	M	2nd attempt	better	no	no	yes	yes	child is doing well
2	M	Unable to reach
2	M	1st attempt	better	no	no	yes	yes	child is doing well
1	F	1st attempt	better	no	no	yes	yes	child is doing well
9	F	1st attempt	better	no	no	yes	yes	child is doing well
5	M	3rd attempt	better	no	rashes	yes	yes	child is doing well
1	F	1st attempt	better	no	no	yes	yes	child is doing well
7	F	2nd attempt	same	no	no	yes	yes	child not shown any improvement
2 weeks	M	1st attempt	better	no	no	yes	yes	child is doing well
12	F	1st attempt	better	no	no	yes	yes	child is doing well
1	F	2nd attempt	better	no	no	yes	yes	child is doing well
8 mo	F	2nd attempt	better	no	no	yes	yes	child is doing well
2	F	1st attempt	worse	yes	convulsios	no	no	child came back for admission and succumbed to illness
1	M	Unable to reach						not able to reach guardian
7	M	Unable to reach						not able to reach guardian
6	F	1st attempt	better	no	no	yes	not sure	child is doing well
2	F	1st attempt	better	no	no	yes	yes	child is doing well
1	M	2nd attempt	better	no	no	yes	yes	child is doing well
4	M	1st attempt	better	no	no	yes	yes	child is doing well
11	F	admitted
10 mo	M	3rd attempt	better	no	no	yes	yes	child is doing well
6	M	2nd attempt	better	no	no	yes	yes	child is doing well
1	F	1st attempt	better	no	no	yes	yes	child is doing well
8	M	1st attempt	better	no	no	yes	yes	child is doing well
2 mo	M	Unable to reach						not able to reach guardian
9	M	Unable to reach						not able to reach guardian
5	M	2nd attempt	better	no	no	yes	yes	child is doing well
6	F	2nd attempt	better	no	no	yes	yes	child is doing well
1	M	1st attempt	worse	yes	no	yes	yes	child came back for admission
10 mo	M	1st attempt	better	no	no	yes	yes	child is doing well
8	F	no phone
1	M	1st attempt	better	no	no	yes	yes	child is doing well
2	M	1st attempt	better	no	no	yes	yes	child is doing well
3 weeks	M	2nd attempt	better	no	no	yes	yes	child is doing well
3	F	admitted
4 mo	M	1st attempt	better	no	no	yes	yes	child is doing well
4	M	Unable to reach						not able to reach guardian
1	F	no phone
6	M	1st attempt	better	no	no	no	not sure	child is well but didn’t finish meds
6	F	2nd attempt	same	no	no	yes	yes	child not shown any improvement
5	M	1st attempt	better	no	no	yes	yes	child is doing well
1	F	3rd attempt	better	yes	no	yes	yes	child came back for admission now is doing well
4	M	3rd attempt	better	yes	no	yes	yes	child came back for admission now is doing well
9	F	no phone
11 mo	M	no phone
9 mo	M	2nd attempt	better	no	no	yes	yes	child is doing well
6	M	2nd attempt	better	no	no	yes	yes	child is doing well
3	F	3rd attempt	better	no	no	yes	yes	child is well but still has fever
7	F	3rd attempt	better	no	no	yes	yes	child is doing well
1	M	2nd attempt	better	no	no	yes	yes	child is doing well
2	F	admitted
5 days	F	2nd attempt	better	yes	no	yes	not sure	child is doig well
9 mo	F	3rd attempt	better	no	no	yes	yes	child shown some improvement
8 mo	F	Unable to reach						not able to reach guardian
8	M	2nd attempt	better	no	no	yes	yes	child is well
6	F	1st attempt	same	yes	no	yes	yes	child has not shown any improvement
5	F	2nd attempt	better	no	no	yes	yes	child is doing well
1	F	1st attempt	better	no	no	yes	yes	child is doing well
2	F	1st attempt	better	no	no	yes	yes	child is doing well
10 mo	M	1st attempt	better	no	no	yes	yes	child is well
1	F	2nd attempt	better	no	no	yes	yes	child is doing well
8	M	2nd attempt	better	no	no	yes	yes	child is doing well
3 weeks	F	Unable to reach						not able to reach guardian
1	M	3rd attempt	better	no	no	yes	yes	child is doing well
6	M	1st attempt	better	no	no	yes	yes	child is doing well
1	F	3rd attempt	worse	yes	yes	no	no	child came back for admission and is unconciouss
2	M	2nd attempt	better	no	no	yes	yes	child is doing well
5	M	2nd attempt	better	no	no	yes	yes	child is doing well
6	M	no phone
6 mo	M	admitted
9	M	1st attempt	better	no	no	yes	yes	child is doing well
2 weeks	M	1st attempt	better	no	no	yes	yes	child is doing well
6	M	1st attempt	better	no	no	yes	yes	child is doing well
3	F	1st attempt	better	no	no	yes	yes	child is doing well
3	M	1st attempt	better	no	no	yes	yes	child is doing well
1	M	2nd attempt	better	yes	no	yes	yes	child came back for check up and now is well
2 mo	M	1st attempt	better	no	no	yes	yes	child is doing well
10	M	1st attempt	better	no	no	yes	yes	child is doing well
7	M	2nd attempt	better	no	no	yes	yes	child is doing well
1	M	admitted
7	F	3rd attempt	same	no	no	yes	yes	child not shown any improvement
7	F	Unable to reach						not able to reach guardian
3 mo	M	2nd attempt	better	no	no	yes	yes	child is doing well
9	M	1st attempt	better	no	no	yes	yes	child is doing well
4	M	no phone
6	F	1st attempt	same	no	no	yes	yes	not shown any improvement
11	M	1st attempt	better	no	no	yes	yes	child is doing well
1	M	1st attempt	better	no	no	yes	no	child is doing well
7	M	no phone
11	F	no phone
3 weeks	F	1st attempt	better	no	no	yes	yes	child is doing well
11 mo	M	1st attempt	better	no	no	yes	yes	child is doing well
1	M	Unable to reach						not able to reach guardian
6	M	Unable to reach						not able to reach guardian
2	M	2nd attempt	better	no	no	yes	yes	child is doing well
5	F	1st attempt	better	no	no	yes	yes	child is doing well
4	M	1st attempt	better	no	no	yes	yes	child is doing well
14	F	1st attempt	better	no	no	yes	yes	child is doing well
12	M	Unable to reach						not able to reach guardian
4	M	2nd attempt	better	no	no	yes	yes	child is doing well
1	F	1st attempt	better	no	no	no	yes	child is well but didn’t finish meds
10 mo	F	1st attempt	better	no	no	yes	yes	child is doing well
7	F	admitted
9	F	2nd attempt	better	no	no	yes	yes	child is doing well
2	M	2nd attempt	better	no	no	yes	yes	child is doing well
2	F	no phone
4	F	3rd attempt	better	no	no	yes	yes	child is doing well
1	M	2nd attempt	better	no	no	yes	yes	child is doing well
5	F	1st attempt	better	no	no	yes	yes	child is doing well
9 mo	F	2nd attempt	better	no	no	yes	yes	child is doing well
6	F	1st attempt	better	no	no	yes	yes	child is doing well
6 days	F	admitted
1	M	3rd attempt	same	no	no	yes	yes	child not shown any improvement
8	M	1st attempt	better	no	no	yes	yes	child is doing well
2	M	Unable to reach						not able to reach guardian
4 mo	F	1st attempt	better	no	no	yes	yes	child is doing well
7	F	2nd attempt	better	no	no	yes	yes	child is doing well
8	F	1st attempt	same	no	no	yes	yes	child has not shown any improvement
9	M	no phone
2	M	3rd attempt	better	no	no	yes	yes	child is doing well
4	F	2nd attempt	better	no	no	yes	yes	child is doing well
1	M	admitted
10 mo	M	Unable to reach						not able to reach guardian
9 days	F	no phone
6	M	1st attempt	better	no	no	yes	yes	child is doing well
1	M	1st attempt	better	no	no	yes	yes	child is doing well
2	F	1st attempt	better	no	no	yes	yes	child is doing well
11 mo	M	no phone
1	M	3rd attempt	better	no	no	yes	yes	child is doing well
2	M	1st attempt	better	no	no	yes	yes	child is doing well
7	F	2nd attempt	better	no	no	yes	yes	child is doing well
6	F	1st attempt	better	no	no	yes	yes	child is doing well
3 days	M	admitted
10 mo	F	1st attempt	better	yes	no	yes	yes	child went back to the district hospital now is well
1	F	2nd attempt	better	no	no	yes	yes	child is doing well
6	F	Unable to reach						not able to reach guardian
4	F	2nd attempt	same	no	no	yes	yes	child ot shown any improvement
1	M	1st attempt	better	no	no	yes	yes	child is doing well
2	F	1st attempt	better	no	no	yes	yes	child shown some improvement
4	M	1st attempt	better	no	no	yes	yes	child is doing well
9	M	1st attempt	better	no	no	yes	yes	child is doing well
3 mo	F	1st attempt	better	no	no	yes	yes	child is doing well
8 mo	M	no phone
6	F	2nd attempt	same	no	no	yes	yes	not shown any improvement but still on meds
6 mo	F	1st attempt	better	no	no	yes	yes	child shown great improvement still on meds
2	F	1st attempt	better	yes	no	yes	yes	came back the next day for check up
3 weeks	F	3rd attempt	better	no	no	yes	yes	child is improving
3	F	2nd attempt	better	no	no	yes	no	child is well
1	M	1st attempt	better	no	no	yes	yes	child is doing well
4	F	admitted
8	M	Unable to reach						not able to reach guardian
9 mo	M	2nd attempt	better	no	no	yes	yes	child is doing well
10	M	1st attempt	better	no	no	yes	yes	child is doing well
3	M	1st attempt	better	no	vommiting	no	yes	child has improved but didn’t finish meds
4 mo	M	1st attempt	better	no	no	yes	yes	child is doing well
1	M	Unable to reach						not able to reach guardian
6	F	1st attempt	better	no	no	yes	yes	child is doing well
5	F	1st attempt	better	no	no	yes	yes	child is doing well
4	M	1st attempt	better	yes	no	yes	yes	came the next day to finish IM meds
6	F	3rd attempt	better	no	no	yes	yes	child is doing well
1	M	no phone
8 mo	M	2nd attempt	better	no	no	yes	yes	child is improving but still on meds
10	M	1st attempt	better	no	no	yes	yes	child is doing well
4	F	1st attempt	same	no	no	yes	not sure	child is still sick planning to come back if no improvemet after meds
2	M	Unable to reach						not able to reach guardian
5	M	Unable to reach						not able to reach guardian
9	M	1st attempt	better	no	no	yes	yes	child is doing well
1	F	1st attempt	better	no	no	yes	yes	child is doing well
11 mo	F	3rd attempt	better	no	no	yes	yes	child has shown great improvement
9 mo	F	1st attempt	better	yes	dizziness	yes	yes	came back and was admitted now is doing well
1	F	no phone
2 mo	M	1st attempt	better	no	no	yes	yes	child is doing well
7	F	admitted
7	M	no phone
3	M	2nd attempt	worse	yes	no	yes	yes	went back to private hospital for admission
4	F	3rd attempt	better	no	no	yes	yes	child is doing well
2	M	2nd attempt	better	no	no	yes	yes	child is doing well
2	M	1st attempt	better	no	no	yes	no	child shown great improvement
12	F	1st attempt	better	no	no	yes	yes	child is doing well
11	M	1st attempt	better	no	no	yes	yes	child is doing well
7	F	2nd attempt	better	no	no	yes	yes	child is doing well
2	M	1st attempt	better	yes	no	yes	yes	had fracture came the next day for review
7 mo	M	1st attempt	better	no	no	yes	yes	child is doing well
6 mo	F	3rd attempt	better	no	no	yes	yes	child shown great improvement
1	M	1st attempt	better	no	no	yes	yes	child is well
7	M	admitted
4	M	no phone
1 week	F	1st attempt	better	no	fever	yes	yes	child had fever after starting meds but now is improving
8	F	1st attempt	better	no	no	yes	no	child is doing well
6	M	1st attempt	better	no	no	yes	yes	child is doing well
8 mo	M	3rd attempt	same	yes	no	yes	yes	went back to private clinic and was given other meds
3	F	Unable to reach						not able to reach guardian
7	F	1st attempt	better	no	no	yes	yes	child is doing well
2	M	no phone
6	F	1st attempt	better	no	no	yes	yes	child is doing well
1	M	no phone
9 mo	F	no phone
6	F	2nd attempt	better	no	no	yes	yes	child is doing well
11	M	Unable to reach						not able to reach guardian
6 mo	F	1st attempt	better	no	no	yes	yes	child shown great improvement
2	M	1st attempt	better	no	no	yes	yes
2 weeks	M	admitted
1	F	3rd attempt	better	yes	no	yes	yes	came back for admission and was discharged
6	F	1st attempt	better	no	no	yes	yes	child is doing well
8	F	1st attempt	better	no	rashes	yes	yes	child is doing well
3	M	1st attempt	same	no	no	yes	yes	child not shown any improvement
11 mo	F	Unable to reach						not able to reach guardian
6	F	1st attempt	better	no	no	yes	yes	child is doing well
2	F	1st attempt	better	no	no	yes	yes	child is doing well
